# Supplementary material for: Mycelial traits and GRSP in enhancing soil stability on cold region highway slopes: Comparative effects of three shrub species
Source: PLoS One. 2025 Sep 15;20(9):e0332483. doi: 10.1371/journal.pone.0332483 (PMC12435688; doi:10.1371/journal.pone.0332483)
Supplement: S1 — (XLSX) [file pone.0332483.s001.xlsx]

## Sheet: 30°Data
Sample ID	Species	MWD（mm）	GMD（mm）	T-GRSP	EE-GRSP	Total hyphae length (cm)	Hyphae mean diameter (mm)	Total hyphae volume (cm-3)	Total hyphae surface area (cm-2)
1	AFL	2.605	1.535	1.1364	0.9007	2639.01	0.1112	0.2287	90.1288
2	AFL	2.578	1.519	1.1249	0.8912	2612.3	0.1078	0.2213	89.2163
3	AFL	2.573	1.516	1.1245	0.8899	2601.23	0.1071	0.220362	88.8383
4	AFL	2.572	1.515	1.1234	0.8892	2601.22	0.1069	0.220362	88.8382
5	AFL	2.569	1.513	1.1229	0.8881	2598.26	0.1063	0.220111	88.737
6	AFL	2.556	1.506	1.1286	0.8835	2586.24	0.1051	0.219092	88.3263
7	AFL	2.55	1.502	1.1129	0.8815	2581.11	0.1049	0.218659	88.1514
8	AFL	2.541	1.497	1.1188	0.8785	2577.22	0.1035	0.218328	88.0182
9	AFL	2.538	1.495	1.1139	0.8771	2571.11	0.1031	0.217811	87.8098
10	AFL	2.536	1.494	1.1062	0.8787	2550.12	0.1029	0.216033	87.0929
11	AFL	2.534	1.493	1.1118	0.8759	2568.25	0.1027	0.214127	87.7119
12	AFL	2.531	1.491	1.1043	0.8732	2562.26	0.1024	0.213628	87.5074
13	AFL	2.529	1.49	1.1112	0.8766	2557.25	0.1021	0.21321	87.3362
14	AFL	2.528	1.489	1.1021	0.8739	2554.15	0.1021	0.212952	87.2304
15	AFL	2.527	1.489	1.1027	0.8732	2553.57	0.1019	0.212904	87.2107
16	AFL	2.525	1.488	1.1009	0.8778	2549.5	0.1016	0.212564	87.0716
17	AFL	2.52	1.485	1.0979	0.8719	2539.99	0.1011	0.211772	86.747
18	AFL	2.518	1.483	1.0989	0.8711	2536.36	0.1005	0.211469	86.623
19	AFL	2.517	1.483	1.0925	0.8699	2536.22	0.1003	0.211457	86.6182
20	AFL	2.514	1.481	1.0906	0.8687	2532.64	0.1001	0.211159	86.496
21	AFL	2.487	1.373	1.0015	0.8161	1780.33	0.1252	0.121343	58.0938
22	BLT	2.487	1.371	1.0026	0.8363	1781.22	0.1249	0.121404	58.1229
23	BLT	2.482	1.368	0.9982	0.8335	1763.74	0.1243	0.120212	57.5524
24	BLT	2.476	1.398	0.9931	0.8192	1752.38	0.1241	0.119438	57.1816
25	BLT	2.465	1.382	0.9834	0.8061	1745.66	0.1229	0.11898	56.9625
26	BLT	2.463	1.371	0.9822	0.8003	1739.85	0.1226	0.118584	56.7728
27	BLT	2.463	1.383	0.9817	0.8506	1738.62	0.1225	0.1185	56.7327
28	BLT	2.462	1.368	0.9808	0.7997	1735.93	0.1223	0.118317	56.645
29	BLT	2.457	1.365	0.9735	0.7942	1720.36	0.1218	0.117255	56.1368
30	BLT	2.457	1.366	0.9765	0.7962	1717.55	0.1215	0.117064	56.0452
31	BLT	2.447	1.382	0.9678	0.7897	1705.35	0.1208	0.116232	55.647
32	BLT	2.446	1.361	0.9669	0.7892	1701.26	0.1207	0.115953	55.5134
33	BLT	2.439	1.351	0.9508	0.7848	1690.2	0.1197	0.1152	55.1528
34	BLT	2.437	1.356	0.9599	0.7831	1681.36	0.1195	0.114597	55.1076
35	BLT	2.434	1.354	0.9565	0.7815	1674.24	0.1189	0.114112	55.0397
36	BLT	2.432	1.374	0.9549	0.7781	1663.95	0.1188	0.113411	54.9945
37	BLT	2.427	1.361	0.9596	0.7723	1655.26	0.1181	0.112818	54.8814
38	BLT	2.425	1.347	0.9486	0.7751	1643.38	0.1178	0.112008	54.8362
39	BLT	2.416	1.351	0.9411	0.7393	1622.84	0.1165	0.110608	54.6327
40	BLT	2.389	1.355	0.9252	0.7509	1614.7	0.1132	0.110054	54.0222
41	BLT	2.212	1.907	2.212	1.907	969.186	0.1435	0.0953144	44.5397
42	BLT	2.211	1.906	2.211	1.906	965.981	0.1423	0.0945174	44.1673
43	SAO	2.201	1.897	2.201	1.897	963.953	0.1412	0.0937867	43.8259
44	SAO	2.193	1.891	2.193	1.891	961.365	0.1408	0.0935211	43.7017
45	SAO	2.193	1.89	2.193	1.89	959.125	0.1407	0.0934546	43.6707
46	SAO	2.185	1.883	2.185	1.883	958.634	0.1399	0.0929233	43.4224
47	SAO	2.17	1.87	2.17	1.87	952.654	0.1397	0.0927904	43.3603
48	SAO	2.166	1.867	2.166	1.867	949.651	0.1392	0.0924583	43.2051
49	SAO	2.165	1.866	2.165	1.866	947.227	0.1392	0.0924583	43.2051
50	SAO	2.15	1.853	2.15	1.853	945.853	0.1381	0.0917277	42.8637
51	SAO	2.142	1.846	2.142	1.846	940.156	0.1375	0.0913292	42.6774
52	SAO	2.141	1.845	2.141	1.845	938.077	0.1372	0.0911299	42.5843
53	SAO	2.137	1.842	2.137	1.842	935.279	0.1368	0.0908642	42.4602
54	SAO	2.136	1.841	2.136	1.841	932.456	0.1366	0.0907314	42.3981
55	SAO	2.129	1.835	2.129	1.835	930.206	0.1358	0.0902	42.1498
56	SAO	2.128	1.834	2.128	1.834	929.123	0.1357	0.090095	42.1188
57	SAO	2.127	1.833	2.127	1.833	928.878	0.1355	0.0900712	42.0567
58	SAO	2.126	1.832	2.126	1.832	927.669	0.1352	0.089954	41.9636
59	SAO	2.117	1.825	2.117	1.825	926.143	0.1345	0.089806	41.7463
60	SAO	2.107	1.816	2.107	1.816	917.258	0.1332	0.0889445	41.3428

## Sheet: 60°Data
Sample ID	Species	MWD（mm）	GMD（mm）	T-GRSP	EE-GRSP	Total hyphae length (cm)	Hyphae mean diameter (mm)	Total hyphae volume (cm-3)	Total hyphae surface area (cm-2)
1	AFL	2.179	1.578	0.9258	0.8091	2198.56	0.1105	0.152605	65.331
2	AFL	2.178	1.578	0.9078	0.8125	2196.47	0.1101	0.152053	65.0945
3	AFL	2.176	1.576	0.9196	0.8179	2188.89	0.1089	0.150396	64.3851
4	AFL	2.171	1.573	0.9009	0.7932	2171.34	0.1085	0.149843	64.1486
5	AFL	2.17	1.572	0.9089	0.7947	2169.25	0.1082	0.149429	63.9712
6	AFL	2.168	1.57	0.8915	0.7919	2139.63	0.1079	0.149015	63.7938
7	AFL	2.166	1.569	0.9032	0.7625	2137.76	0.1075	0.148462	63.5573
8	AFL	2.159	1.564	0.8777	0.7768	2132.78	0.1068	0.147496	63.1435
9	AFL	2.159	1.564	0.8775	0.7697	2133.35	0.1066	0.147219	63.0252
10	AFL	2.153	1.56	0.8763	0.7536	2126.78	0.1059	0.146253	62.6114
11	AFL	2.149	1.557	0.8632	0.7456	2119.37	0.1055	0.1457	62.3749
12	AFL	2.144	1.553	0.8436	0.7391	2115.66	0.1049	0.144872	62.0201
13	AFL	2.137	1.549	0.846	0.7222	2109.36	0.1041	0.143767	61.5472
14	AFL	2.132	1.544	0.8649	0.7447	2092.67	0.1034	0.1428	61.1333
15	AFL	2.132	1.544	0.8308	0.7386	2095.56	0.1033	0.142662	61.0742
16	AFL	2.129	1.542	0.8314	0.7034	2091.53	0.1029	0.142109	60.8377
17	AFL	2.128	1.541	0.8366	0.7259	2099.01	0.1025	0.141557	60.6012
18	AFL	2.126	1.54	0.8239	0.6956	2089.03	0.1023	0.141281	60.4829
19	AFL	2.123	1.538	0.8246	0.7325	2085.52	0.1018	0.14059	60.1873
20	AFL	2.114	1.531	0.8186	0.6663	2077.57	0.1005	0.138795	59.4187
21	AFL	2.113	1.531	0.8537	0.7218	2075.57	0.1002	0.138381	59.2414
22	BLT	1.803	1.204	0.9427	0.7436	1537.6	0.1095	0.0748507	50.506
23	BLT	1.801	1.202	0.9451	0.7371	1529.03	0.1092	0.0746456	50.3677
24	BLT	1.792	1.196	0.9215	0.7223	1495.58	0.1086	0.0742355	50.0909
25	BLT	1.791	1.196	0.9155	0.7163	1493.23	0.1085	0.0741671	50.0448
26	BLT	1.791	1.196	0.9193	0.7263	1492.57	0.1083	0.0740304	49.9525
27	BLT	1.782	1.19	0.9062	0.7029	1475.21	0.1075	0.0734836	49.5835
28	BLT	1.78	1.188	0.8827	0.6892	1467.16	0.1072	0.0732785	49.4452
29	BLT	1.779	1.188	0.8964	0.6873	1463.34	0.1069	0.0731734	49.3743
30	BLT	1.778	1.187	0.8945	0.6961	1462.27	0.1069	0.0730734	49.3068
31	BLT	1.772	1.183	0.8914	0.6923	1453.92	0.1065	0.0728	49.1223
32	BLT	1.768	1.18	0.8707	0.6711	1420.16	0.1061	0.0725266	47.9816
33	BLT	1.763	1.177	0.8586	0.6668	1435.96	0.1055	0.0721164	48.5155
34	BLT	1.758	1.174	0.8604	0.6565	1421.46	0.1049	0.0717063	48.0256
35	BLT	1.755	1.172	0.8501	0.6502	1417.9	0.1045	0.0714329	47.9051
36	BLT	1.753	1.17	0.8362	0.6466	1405.36	0.1043	0.0712962	47.4816
37	BLT	1.75	1.168	0.8406	0.6126	1397.58	0.1039	0.0710227	47.2187
38	BLT	1.746	1.166	0.8332	0.6334	1388.81	0.1035	0.0707493	46.9223
39	BLT	1.746	1.166	0.8435	0.6336	1385.17	0.1031	0.0704759	46.7993
40	BLT	1.745	1.165	0.8311	0.6319	1375.16	0.1029	0.0703392	46.4613
41	BLT	1.744	1.164	0.8292	0.6295	1376.62	0.1028	0.0702708	46.5107
42	BLT	1.742	1.163	0.8335	0.6251	1369.49	0.1025	0.0700657	46.2696
43	SAO	1.711	1.381	0.8077	0.6399	737.291	0.1105	0.0548524	42.0699
44	SAO	1.701	1.372	0.8029	0.6488	735.987	0.1096	0.0548524	42.0699
45	SAO	1.692	1.365	0.7707	0.6715	731.027	0.1085	0.0543019	41.6477
46	SAO	1.689	1.363	0.7751	0.6264	727.029	0.1079	0.0540016	41.4174
47	SAO	1.676	1.352	0.7887	0.6355	723.556	0.1066	0.053351	40.9184
48	SAO	1.663	1.342	0.7575	0.6266	719.354	0.1057	0.0530006	40.5852
49	SAO	1.662	1.341	0.7802	0.6262	717.697	0.1057	0.0529006	40.5729
50	SAO	1.65	1.331	0.7738	0.6226	711.633	0.105	0.0525502	40.3042
51	SAO	1.645	1.327	0.7707	0.6181	708.851	0.1049	0.0525002	40.2658
52	SAO	1.635	1.319	0.7651	0.6131	703.923	0.1045	0.0523	40.1123
53	SAO	1.633	1.318	0.7538	0.6121	702.996	0.1044	0.0522311	40.0595
54	SAO	1.629	1.314	0.7617	0.6104	700.795	0.1042	0.0520676	39.9341
55	SAO	1.627	1.313	0.7509	0.609284	698.723	0.1039	0.0519137	39.816
56	SAO	1.626	1.312	0.7599	0.6088	695.557	0.1038	0.0516784	39.6356
57	SAO	1.623	1.309	0.7281	0.6273	694.856	0.1034	0.0516263	39.5956
58	SAO	1.618	1.305	0.7555	0.6812	692.337	0.1029	0.0514392	39.4521
59	SAO	1.618	1.306	0.7556	0.6149	693.564	0.1031	0.0515303	39.522
60	SAO	1.615	1.303	0.7794	0.6034	690.745	0.1025	0.0513209	39.3614
